# Supplementary material for: Construction of Microporous Zincophilic Interface for Stable Zn Anode
Source: Molecules. 2023 Jun 15;28(12):4789. doi: 10.3390/molecules28124789 (PMC10302738; doi:10.3390/molecules28124789)
Supplement: Supplementary file 1 [file molecules-28-04789-s001.zip]

Archive with 1 entries (1 files):
- molecules-2397827-supplementary.pdf
